# Supplementary material for: Characterization of variable EST SSR markers for Norway spruce (Picea abies L.)
Source: BMC Res Notes. 2011 Oct 12;4:401. doi: 10.1186/1756-0500-4-401 (PMC3199268; doi:10.1186/1756-0500-4-401)
Supplement: Additional file 1 — Monomorphic SSRs_Norway Spruce. A Microsoft Excel table containing a summary of monomorphic SSRs, accession numbers, primer sequences for amplification, repeat type and repeat number. [file 1756-0500-4-401-S1.XLS]

## Sheet: Monomorphic SSRs_Norway spruce
Name	Gene Bank Accession or Database number	Forward Primer Sequence (5'-3')	Reverse Primer Sequence (5'-3')	Repeat type	Number of repeats
Pa_1	65-2-35-D12.R.4_s	TGGCTGTCGCAACTAAAG	CAGTGCTATGCATTATTATTCTG	AT	20
Pa_2	CL908Contig1	AAGCTAACCGAGATCTAACC	TAAGGCAAGTTTTAACCAAC	AAC	9
Pa_3	CL1123Contig1	GAATCCTTCGGCAGAAGC	CTTCCTTGGCATTCCCTAGT	AGG	9
Pa_4	65-2-54-G11.R.1_s	ATACGTAGCAAAACATTCAC	CAGGTCGACTTTAGAGG	AT	10
Pa_6	CL939Contig1	TGGCTTCAGTGGATCAC	CAAAGAGTTCATCCATGTTG	AT	10
Pa_7	65-2-4-F11.R.5_s	GCGCCTGAACTCCTTTCTC	TTCCATTCGCAACCTCCTAT	AAG	9
Pa_8	65-2-21-D05.R.3_s	GACCGAGGATGTGAAGT	AATTTAGGTGACCAAGTCTC	AAG	6
Pa_9	CL327Contig1	CGGAGGATCTTCTTCATAAG	TCCCTGATGCTTCTCTCA	AAG	6
Pa_10	65-2-39-E07.R.1_s	ATTTATGGTGTTGATTGTAA	AGCCTTTCTAGAGTTGC	AAT	6
Pa_11	CL1868Contig1	AACTTATAATCCCCCTGTTC	AGCATCGCTAAAACCAT	AAAG	5
Pa_13	65-2-24-D01.R.1_s	GGTGGCGGTGGTCCTGC	GGCCAGCACAAATTTCCGTC	CCG	6
Pa_14	ES290894	GGTGGAGAAACTAATGACTC	TGCTCGACATAAATCTGA	ATC	6
Pa_15	CL1207Contig1	TCCCCATCGTGCCCTTCTAC	GCCCTCGACGGACGATTTAG	ACG	6
Pa_17	65-2-1-E04.R.1	CTCCTCTGGCAAACTTTC	ATCCCGTCCTAATCAGC	CGG	8.66667
Pa_18	65-2-2-D12.R.5	GACGATGACGACGATGAAGA	CATCGGCTTTGGGTTTAAGA	CGA	13.3333
Pa_19	65-2-21-D05.R.3	CAAGTCTCCTATGCCACAGC	TGACCGAGGATGTGAAGTTG	TTC	6.33333
Pa_20	65-2-35-D12.R.4	ATGGCTGTCGCAACTAAAGC	GCAGTGCTATGCATTATTATTCTG	TA	13
Pa_22	65-2-39-E07.R.1	GGTGTTGATTGTAAATGGAGGA	GTACCGAGGGTTCCTTGTCC	TTA	6.33333
Pa_25	65-2-49-E01.R.2	GAGGACGTGATGGAAGTGGT	ATTGCGATCTCCACGACCT	TGG	57
Pa_26	65-2-54-G11.R.1	GCAAAACATTCACTATTAGGCACA	GCCTGCAGGTCGACTTTAGA	TA	6.66667
Pa_29	AM168616	ATCCCGAATGTTGGCTCTGG	GGCTCCTCCTTTTTCTCTTCA	CTG	24
Pa_30	AM168843	CCTCGAGGAGCAGAAGATTG	CCATTTGCATCAACACCTTG	ATG	22
Pa_31	AM172662	AAGCTATTGCTATACCATTCTATTC	GCCAGCCATTTTTCAGCTC	GAA	6
Pa_34	65-2-41-B07.R.1	TCTCAAGAGAGGACGGAGGA	GGTGGTTTGGTCCAGAAGAA	GAA	6.33333
Pa_36	AM171270	GTTGTCATCGAGAAGCGAAA	AATGTTCAGAAGGAGGATTGG	CAA	8.66667
Pa_37	65-2-44-A01.R.1	CTGCTGCACCTATTGCAGTT	CCCATGTCTTCATCACTCTCC	TGG	7.33333
Pa_38	AM168558	GCCGTTTTCCAGGTGATTAT	GTCGCTCTCCTCCTTCTCCT	CGG	25.6667
Pa_44	AM171595	TCCAGTGCCAATTGTTCTACC	CTCGTCACGTATTGGTGGTG	CCA	54
Pa_45	AM172046	GTGGCCAAATCCCCTAAAGT	ATCGGTGCTTTTTCCAGGAT	ATG	20
Pa_53	ES290894	GGCTGCTCGACATAAATCTGA	ACGCCTTCAAATTCATCAGC	CAT	22.6667
Pa_57	ES227212	GCAATCAACTCGGCTGGTAT	CACGTGTGAACTGGAGGAGA	GCGTG	5.75
