# Supplementary material for: Characterization of variable EST SSR markers for Norway spruce (Picea abies L.)
Source: BMC Res Notes. 2011 Oct 12;4:401. doi: 10.1186/1756-0500-4-401 (PMC3199268; doi:10.1186/1756-0500-4-401)
Supplement: Additional file 2 — SSR Annotations_Norway spruce. A Microsoft Excel table showing SSR hits in Genbank, the corresponding accession number and e-value. [file 1756-0500-4-401-S2.XLS]

## Sheet: Tabelle1
Name	Annotation	Accession/GI number	E-Value
Pa_12	brassinosteroid signalling positive regulator-related	AT4G18890	5.0e-12
Pa_16	leucine-rich repeat transmembrane protein kinase, putative [Arabidopsis thaliana]	gi|15240263	3.0e-27
Pa_28	defensin [Pinus sylvestris]	gi|134141945	1.0e-31
Pa_29	heterogeneous nuclear ribonucleoprotein A2/B1-like [Oryza sativa]	gi|115438550	6.0e-23
Pa_33	putative glycine-rich protein [Picea glauca]	gi|76577745	2.0e-56
Pa_36	glycine-rich RNA-binding protein [Picea glauca]	gi|4704604	7.0e-115
Pa_42	cysteine protease Cp5 [Actinidia deliciosa]	gi|146216002	9.0e-36
Pa_43	zinc finger (C2H2 type) protein (WIP2) [Arabidopsis thaliana]	gi|15230370	3.0e-19
Pa_44	hypothetical protein [Oryza sativa]	gi|55733882	3.0e-17
Pa_47	HAP5B (Heme activator protein (yeast) homolog 5B); DNA binding / transcription factor [Arabidopsis thaliana]	gi|15223482	1.0e-34
Pa_50	R2R3-MYB transcription factor MYB1 [Picea glauca]	gi|147744702	5.0e-47
Pa_51	HMA4 (Heavy metal ATPase 4); cadmium-transporting ATPase [Arabidopsis thaliana]	gi|15224717	5.0e-25
Pa_53	hypothetical protein [Vitis vinifera]	gi|225468890	6.0e-17
Pa_56	FED A (FERREDOXIN 2); electron carrier/ iron ion binding [Arabidopsis thaliana]	gi|15219837	1.0e-39
Pa_60	protease inhibitor/seed storage/lipid transfer protein (LTP) family protein [Arabidopsis thaliana]	gi|15232384	8.0e-27
